# Supplementary material for: Mesenchymal Stromal/Stem Cells in Chronic Incomplete Traumatic Spinal Cord Injury: A Phase I/II Double-Blind Placebo-Controlled Multicentre Trial
Source: Biomedicines. 2026 Mar 26;14(4):762. doi: 10.3390/biomedicines14040762 (PMC13113423; doi:10.3390/biomedicines14040762)
Supplement: Supplementary file 1 [file biomedicines-14-00762-s001.zip]

Archive with 1 entries (1 files):
- biomedicines-4141959-supplementary.pdf
